# Supplementary material for: Grass Carp Prx 3 Elevates Host Antioxidant Activity and Induces Autophagy to Inhibit Grass Carp Reovirus (GCRV) Replication
Source: Antioxidants (Basel). 2022 Sep 29;11(10):1952. doi: 10.3390/antiox11101952 (PMC9598204; doi:10.3390/antiox11101952)
Supplement: Supplementary file 1 [file antioxidants-11-01952-s001.zip]

Archive with 4 entries (4 files):
- Supplemental Figure S1.pdf
- Supplemental Figure S2.pdf
- Supplemental Figure S3.pdf
- Table S1.pdf
